# Supplementary material for: Comparing acute effects of extra virgin coconut oil and extra virgin olive oil consumption on appetite and food intake in normal-weight and obese male subjects
Source: PLoS One. 2022 Sep 16;17(9):e0274663. doi: 10.1371/journal.pone.0274663 (PMC9480981; doi:10.1371/journal.pone.0274663)
Supplement: S1 File — (XLSX) [file pone.0274663.s004.xlsx]

## Sheet: Sayfa1
			RMR 0	RMR 60	RMR 120	RMR 180	GLUCOSE 0	GLUCOSE 30	GLUCOSE 60	GLUCOSE 120	GLUCOSE 180	INSULIN 0	INSULIN 30	INSULIN 60	INSULIN 120	INSULIN 180	PYY 0	PYY 30	PYY 60	PYY 120	PYY 180	TG 0	TG 30	TG 60	TG 120	TG 180	AD L. ENERGY	VAS 1 0	VAS 2 0	VAS 3 0	VAS 1 30	VAS 2 30	VAS 3 30	VAS 1 60	VAS 2 60	VAS 3 60	VAS 1 120	VAS 2 120	VAS 3 120	VAS 1 180	VAS 2 180	VAS 3 180
NORMAL WEIGHT	EVCO	SUBJECT 1	1486	1618	1827	1838	86	108	99	99	102	15.81	53.67	56.95	71.66	45.8	212.7	175.1	202.2	209.1	190.1	195	200.364	197.888	193.143	162.416	1032.57	7.4	1.45	8.45	6.6	4.9	6.7	4.6	7.1	3.2	2	8	2.1	1.1	7.7	1.2
		SUBJECT 2	1500	1768	1829	1345	97	123	97	91	90	21.57	144.8	70.46	42.18	21.61	122.3	132.5	123.8	140.5	146.6	109	121.05	124.829	129.553	130.791	520	9.1	1	8.25	8.35	3.6	4	6.65	4	3.8	7.5	5.25	5.15	7.9	5.4	7
		SUBJECT 3	1628	1951	1844	1744	97	106	91	106	96	15.83	71.9	20.7	60.1	22.91	167.5	187.6	214.5	208.6	162.6	200	130.119	114.357	167.935	182.419	1560	5.8	3.6	5.85	5.3	5.2	5.1	1.7	7.9	3.15	5.1	6	6	6.6	3.4	6.5
		SUBJECT 4	1868	2469	2400	2077	86	109	72	78	81	7.25	67.25	47.62	16.4	4.37	172.8	199.1	249.1	258.8	244.8	81	131.121	131.812	126.819	140.824	1040	5	5.3	5	4	6.9	4.1	2.6	7.7	2.5	2.8	7.2	2.5	6	3.3	4.9
		SUBJECT 5	1496	2090	1944	1818	78	100	100	90	80	14.66	88.82	72.96	87.05	37.16	307.2	273.6	315.5	300.4	308	190	232.009	42.5651	45.3735	45.474	1040	8.85	1	8.3	5.25	4.7	4.1	2.2	7.6	1.2	5.1	3.7	6.6	6	3.85	6
		SUBJECT 6	1542	1764	1807	1575	92	108	79	100	89	5.84	45.69	27.99	24.08	4.91	318.6	479.6	652.7	434.8	560.4	120	217.663	211.081	163.639	457.508	780	9.2	1.3	8.5	2.3	8.6	1.7	1.7	8.55	1.6	1.8	8.3	1.9	2.2	8.25	2.75
		SUBJECT 7	1384	1669	1710	1770	93	70	79	87	94	6.89	38.93	28.39	41.76	5.76	165	271.7	220.1	202.5	231.14	188	179.664	172.862	168.871	183.523	787.429	2.7	6.2	2.9	1.8	7.9	1.8	1.65	7.5	1.2	2.7	7.4	2.7	4.3	3.4	3.85
		SUBJECT 8	1630	1825	1938	1747	80	111	78	79	79	2.38	33.48	17.36	15.84	5.9	265	329.5	282.4	272.1	298.3	36	35.5267	38.317	35.7159	39.759	997.905	2.5	1.5	3	0.3	9.1	0.4	0.2	9.5	0.2	0.2	9	0.65	1.25	8.25	1
		SUBJECT 9	1750	2257	2012	1837	87	93	76	94	73	5.43	56.89	49.73	7.65	0.92	145.4	261.1	155	152.6	228.8	90	124.446	110.109	101.756	131.548	980.571	4	3.7	4.3	0.7	7.8	7.5	2.8	6	6.4	4	6.2	4	6.8	2	2.4
		SUBJECT 10	1570	1750	1869	1932	85	95	83	88	81	7.55	53.55	45.32	59.96	11.41	154	139.6	140.4	133.6	137.2	59	46.3721	48.1091	47.1236	49.9651	510.095	7.4	3.1	5	5.2	6.3	3.8	5	5.5	6.2	4	5.9	4.3	3.1	6.2	3.5
	EVOO	SUBJECT 1	1622	1690	1701	1622	84	96	101	103	94	8.11	77.14	47.06	49.58	13.32	131.6	183.4	205.2	209.9	156.2	190	217.505	208.663	247.482	220.207	1037.52	7.7	1.9	7.6	2.1	7.3	2.2	1.3	8.1	1.7	1	8.6	1.05	1.25	8.2	1.5
		SUBJECT 2	1450	1534	1827	1524	87	110	91	96	118	16.79	106.1	35.19	56.57	70.31	163.7	162.3	191.7	155.5	153.7	101	100.239	100.239	301.043	390.441	693.333	6.5	2.6	5.8	3	6	2.75	2.4	5.4	6	5.5	4	3.6	7.6	6.65	4.75
		SUBJECT 3	1580	2054	2322	2370	84	103	83	114	97	5.02	5.5	2.93	29.45	2.96	197.2	199.6	184.1	185.9	227.5	195	221.548	125.875	132.027	124.234	1040	6	5.2	5.2	4.1	6.4	3.2	2.8	6.8	2.5	6.4	5.1	6.05	7.8	2.8	7.85
		SUBJECT 4	1983	2193	2174	1927	72	118	119	64	67	5.29	52.06	80.98	21.85	6.13	212.6	300.9	312.3	225.7	225.2	93	82.452	95.1966	78.7666	85.0655	1040	7	1.5	7.25	1.8	8.25	0.1	3.9	5.65	4.15	5.6	5	5.7	6.4	3.8	6.75
		SUBJECT 5	1600	1687	1880	1786	84	96	91	97	81	7.69	67.52	82.76	105.9	25.15	420.1	262.2	342.5	319.9	295.3	199	822.399	806.711	800.998	951.99	891.429	7.25	1.6	5.1	1.85	6.6	2.35	1.55	8.3	2.85	0.9	8.65	1.55	8	1.7	5.25
		SUBJECT 6	1644	1711	1804	1892	94	98	79	85	82	6.14	24.28	17.43	20.86	7.84	517.3	458.4	482.4	543.8	506.9	122	140.68	122.724	98.6573	110.648	829.524	8.6	1.5	9.2	6.1	6.75	5.05	5.6	5.15	4.65	5.35	5.45	5.7	5	5.1	5.4
		SUBJECT 7	1509	1718	1654	1600	80	101	85	90	77	3.83	50.68	53.36	27.29	4.46	153.6	212.8	217.1	224.4	245	192	168.829	198.017	208.35	189.208	690.857	4	4.8	3.8	3.3	7.2	1.85	1.7	6.35	2.25	3.2	6.2	3.65	8.6	2.1	6.5
		SUBJECT 8	1730	1903	1984	1937	79	110	90	78	79	0.486	20.63	7.52	9.75	5.06	269.4	227.9	251.5	233.2	203.1	35	34.9762	31.8468	31.0182	37.2958	889.943	3.9	1.3	4	1.8	8.6	0.7	0.3	9.6	0.3	2	6.8	2.6	6.1	5.9	5.6
		SUBJECT 9	1620	2170	2041	2025	89	83	83	76	83	7.81	1.26	1.98	11.78	2.63	258.2	296.9	272.5	282.9	232.6	93	47.846	43.0402	48.3515	46.2977	648.762	4	5.3	5.1	2	7.15	2.7	5.75	6.3	2.7	7.9	3.4	6.3	7.75	2.6	7.2
		SUBJECT 10	1865	1837	1843	1862	85	96	69	83	82	8.13	36.49	38.15	36.39	17.81	135.1	135.8	159.4	156.2	162.7	64	59.8378	64.6442	42.3576	49.4114	693.333	5	2.6	3.3	1.6	7.8	3.1	1.7	7.8	2	2.1	8	2.7	4.1	5.5	5.3
OBESE	EVCO	SUBJECT 11	1582	2009	1802	1549	88	129	120	101	94	5.89	74.53	48.3	28.18	8.53	108.4	127.5	100.2	105.1	105.7	92	90.6982	76.7674	75.9087	75.9634	718.095	7	3.3	5.3	0.85	9.25	0.3	2.7	7.7	1.95	4.2	3.95	4.35	7.25	3	6.2
		SUBJECT 12	1591	2079	1990	1413	80	97	88	82	82	3.78	39.02	33.61	6.64	4.77	160.8	165.3	200.4	185.7	152.1	102	114.183	104.867	112.392	108.092	487.81	5	1.9	5.6	0	1	0	0	1	0	1	8.6	1.85	4.2	6.1	4.6
		SUBJECT 13	1869	2020	2069	1992	95	101	105	104	96	13.94	48.99	81.97	102.7	49.63	69.7	87.14	61.91	81.65	96.73	75	82.8964	84.4148	87.2178	124.533	1031.09	9.3	0.4	9.45	0.3	8.5	0.3	0.5	8.4	1.7	2.9	7.7	3.6	3.2	6.85	4.6
		SUBJECT 14	1864	2457	2084	1953	94	112	78	87	89	12.65	71.47	33.61	25.05	14.18	110.6	127.3	127.3	142.4	152.6	101	96.3392	98.7013	106.086	131.864	864.19	7.5	1.75	6.9	1.9	7.6	1.5	1	8.5	0.9	1.2	8.3	0.8	6	3.2	3.9
		SUBJECT 15	1961	2567	2321	2074	89	138	136	91	89	6.41	155.1	199.5	20.75	10.45	113	140.2	107.1	98.19	130.7	197	196.884	204.681	228.232	211.583	567.048	7.75	1.9	7.1	2.4	7.75	2	2.35	7.6	1	4.6	5.6	4	7.15	2.5	6.85
		SUBJECT 16	1830	1994	1903	2049	90	136	169	84	83	3.22	2.76	53	41.44	14.01	518.2	418.1	330.8	285.8	343.8	166	150.662	153.572	169.354	148.329	1040	1.3	1.7	1.3	0.7	5.2	0.9	3.2	2.3	3.9	3.6	3.8	4.7	5.9	3.6	5.15
		SUBJECT 17	2274	2459	2381	2305	111	113	116	131	123	29.69	79.76	105.9	128.3	98.89	166.5	176	192.6	208.6	218.9	158	151.86	142.722	154.675	151.547	640.59	3.5	1.7	5.4	2.9	6.5	3	2.6	7	3.9	3.7	6.3	4.5	5.3	4.4	6.7
		SUBJECT 18	2008	2040	2432	2300	81	115	119	100	85	13.75	87.29	117.2	53.42	23.49	331.9	343.1	255.6	302.1	295	180	205.322	179.894	194.022	209.049	1040	7.8	1.7	4.8	0.6	8.15	1.15	2.3	7.5	1.6	2.2	7.6	2.3	6.4	4.2	6.5
		SUBJECT 19	1876	2031	2090	1893	82	119	102	108	87	15.84	121.4	108	72.56	15.95	169.5	208.5	139.2	132.1	174.3	196	209.222	228.689	231.549	252.123	1163.81	5	1.8	3.65	0.65	8.9	1.4	1.5	7.8	3.3	6.25	3	4.1	7.2	2.2	6.3
		SUBJECT 20	1850	2179	2318	1887	100	121	130	105	96	3.18	48.59	45.69	24.57	13.8	319.1	261.8	312.2	355.1	383	194	201.086	202.604	194	223.809	1040	7.2	1.7	7.4	0.2	8.7	1.7	0.6	8	0.4	2.3	6.35	3.5	5.1	3.4	6.2
	EVOO	SUBJECT 11	1600	1821	1718	1598	95	135	142	138	121	6.98	52.96	92.02	51.95	25.78	103.5	108.4	135.3	135.7	122.8	88	92.9295	120.022	107.621	95.7115	522.724	9.1	0.6	8.25	2.35	8	3.5	0.2	9.25	0.4	2.4	8.5	0.55	3.8	5.3	4
		SUBJECT 12	1603	1771	1927	1863	80	98	90	88	84	7.59	30.88	24.32	27.35	8.92	170.9	192.5	123.6	147.7	167.7	96	108.841	115.143	106.974	101.137	881.524	6.7	3.2	4.7	1.2	8.35	0.5	0.6	9.4	0.5	0	10	0	1.9	7.5	2.7
		SUBJECT 13	1959	2080	2002	2093	88	112	108	96	103	19.5	95.9	115.6	88.34	49.51	102.2	97.25	88.66	103	111.3	83	75.8646	72.6318	74.8537	63.9128	940.952	8.2	1	8.05	1.5	7.2	4.8	0.6	9.55	0.2	1.85	7.25	2.4	4.8	5.2	3.1
		SUBJECT 14	1801	1739	1764	1773	100	100	92	96	90	17.03	62.63	75.53	34.09	14.18	172.8	148.5	153.7	125.3	137.9	110	100.944	100.88	124.634	95.7428	1019.2	5	4.9	6	2.1	7.3	2.4	1.9	7.6	1.8	3.1	6.8	2.9	6.75	2.3	6.7
		SUBJECT 15	1979	2557	2424	2026	86	121	121	95	87	13.81	135	143	45.32	12.36	109.7	163.1	162.9	133.9	134.2	190	207.232	198.989	178.08	174.692	919.162	5.5	5	4.3	0.1	9.6	1	1.1	8.4	1.5	3.8	7	3.8	6.5	2.4	6.8
		SUBJECT 16	1810	2190	2081	1555	88	129	145	97	78	4.26	31.28	88.44	31.11	14.27	440.3	412.7	477.4	449.1	408	160	169.508	168.6	187.566	159.39	1448.57	3.2	6	4.2	0.8	7.5	0.4	2.35	5.8	3.6	2.2	4.2	3.9	2.7	3.1	4.3
		SUBJECT 17	2360	2537	2504	2512	102	129	148	143	108	30	105.6	154.4	143	108	273.9	208.1	218.5	219.8	207.4	152	157.067	170.965	154.487	154.587	770.095	7.5	2.5	6.5	1.6	7.5	3	4.3	6	5.3	3	5.2	6.2	8.5	3	8
		SUBJECT 18	1805	2136	1935	1993	85	120	101	101	84	15.21	80.77	77.97	50.41	23.89	257	218.2	264.5	296.4	301.9	202	235.355	236.232	217.241	179.547	1040	7.8	1.6	7.75	1	8.25	1.05	1.6	7.9	1.55	2.4	7.15	3.1	3.1	7.1	3.2
		SUBJECT 19	1853	2032	2128	1887	78	100	115	94	80	16.07	63.34	107.7	62.32	12.28	185.1	230.7	216.2	222	185.7	195	194.141	188.567	201.448	194.571	1055.1	2.5	7.5	3	0.2	9.5	0.7	0.6	8.5	1	3.3	3.3	3.4	3.9	3.35	3.65
		SUBJECT 20	1795	2082	1799	1751	100	109	133	111	94	8.23	35.97	63.47	45.02	12.18	392.5	389.9	298.1	342.1	374.2	185	174.778	175.708	187.785	178.033	1349.52	5	1	5	0.2	9.7	0.2	0.8	8.9	0.6	3	7.3	1.85	3.9	6.55	4.3
